# Supplementary material for: ﻿Thesiummuasyae (Santalaceae), a new species from the limestone fynbos of the Overberg, South Africa
Source: PhytoKeys. 2022 Jun 16;201:1–14. doi: 10.3897/phytokeys.201.80774 (PMC9848989; doi:10.3897/phytokeys.201.80774)
Supplement: XML Treatment for Thesium muasyae [file phytokeys.201.80774-treatment1.xml]

<!DOCTYPE tp:taxon-treatment
  PUBLIC "-//TaxonX//DTD Taxonomic Treatment Publishing DTD v0 20100105//EN" "tax-treatment-NSO.dtd">
<tp:taxon-treatment xmlns:tp="http://www.plazi.org/taxpub"><tp:treatment-meta><kwd-group><label>Taxon classification</label><kwd>
                <named-content content-type="kingdom">Plantae</named-content>
              </kwd><kwd>
                <named-content content-type="order">Coleoptera</named-content>
              </kwd><kwd>
                <named-content content-type="family">Staphylinidae</named-content>
              </kwd></kwd-group><mixed-citation publication-type="journal"><person-group><name><surname>Zhigila</surname><given-names>Daniel A.</given-names></name><name><surname>Muasya</surname><given-names>A. Muthama</given-names></name></person-group><article-title>﻿<italic><tp:taxon-name><tp:taxon-name-part taxon-name-part-type="genus" reg="Thesium">Thesium</tp:taxon-name-part><tp:taxon-name-part taxon-name-part-type="species" reg="muasyae">muasyae</tp:taxon-name-part></tp:taxon-name></italic> (<tp:taxon-name><tp:taxon-name-part taxon-name-part-type="family">Santalaceae</tp:taxon-name-part></tp:taxon-name>), a new species from the limestone fynbos of the Overberg, South Africa</article-title><source>PhytoKeys</source><day>16</day><month>06</month><year>2022</year><volume>201</volume><fpage>1</fpage><lpage>14</lpage><pub-id pub-id-type="doi">10.3897/phytokeys.201.80774</pub-id></mixed-citation></tp:treatment-meta><tp:nomenclature><label>﻿</label><tp:taxon-name>
              <object-id xmlns:xlink="http://www.w3.org/1999/xlink" content-type="arpha" xlink:type="simple">57CF72AF-A114-59B5-A96D-87214F415E17</object-id>
              <tp:taxon-name-part taxon-name-part-type="genus" reg="Thesium">Thesium</tp:taxon-name-part>
              <tp:taxon-name-part taxon-name-part-type="species" reg="muasyae">muasyae</tp:taxon-name-part>
              <object-id xmlns:xlink="http://www.w3.org/1999/xlink" content-type="ipni" xlink:type="simple">urn:lsid:ipni.org:names:77299819-1</object-id>
            </tp:taxon-name><tp:taxon-authority>Zhigila</tp:taxon-authority><tp:taxon-status xmlns:xlink="http://www.w3.org/1999/xlink" xlink:type="simple">sp. nov.</tp:taxon-status><xref ref-type="fig" rid="F1">Figs 1</xref><xref ref-type="fig" rid="F2">, 2</xref></tp:nomenclature><tp:treatment-sec sec-type="material" id="SECID0EACAE"><title>Type.</title><p>South Africa. Western Cape Province, Bredasdorp District, on limestone ridges, south east of Vanderstelskraal Farm, Overberg, <named-content xmlns:xlink="http://www.w3.org/1999/xlink" content-type="dwc:verbatimCoordinates" xlink:type="simple"><named-content content-type="geo-json" specific-use="{&#34;type&#34;:&#34;Point&#34;,&#34;coordinates&#34;:[20.252917,-34.414778]}" id="NCID0EJCAE" xlink:type="simple">34°24'53.2"S, 20°15'10.5"E</named-content></named-content> [<named-content xmlns:xlink="http://www.w3.org/1999/xlink" content-type="dwc:verbatimCoordinates" xlink:type="simple"><named-content content-type="geo-json" specific-use="{&#34;type&#34;:&#34;Point&#34;,&#34;coordinates&#34;:[20.252920,-34.414780]}" id="NCID0ERCAE" xlink:type="simple">34.41478°S, 20.25292°E</named-content></named-content>]; elev. 60 m; 21 October 2021, <italic>D.A. Zhigila &amp; A.M. Muasya 1308</italic> (holotype, BOL; isotypes: K, NBG, PRE).</p></tp:treatment-sec><tp:treatment-sec sec-type="diagnosis" id="SECID0EYCAE"><title>Diagnosis.</title><p><italic><tp:taxon-name><tp:taxon-name-part taxon-name-part-type="genus" reg="Thesium">Thesium</tp:taxon-name-part><tp:taxon-name-part taxon-name-part-type="species" reg="muasyae">muasyae</tp:taxon-name-part></tp:taxon-name></italic> is morphologically similar to <italic><tp:taxon-name><tp:taxon-name-part taxon-name-part-type="genus" reg="Thesium">T.</tp:taxon-name-part><tp:taxon-name-part taxon-name-part-type="species" reg="karooicum">karooicum</tp:taxon-name-part></tp:taxon-name></italic><xref ref-type="bibr" rid="B2">Compton (1931)</xref>. Both species have robust woody habits, well-developed terete to triangular and imbricate leaves, elongated styles, conspicuous external glands between the perianth lobes, persistent perianth segments longer than the fruits, and elaiosomes (Table <xref ref-type="table" rid="T1">1</xref>). However, <italic><tp:taxon-name><tp:taxon-name-part taxon-name-part-type="genus" reg="Thesium">T.</tp:taxon-name-part><tp:taxon-name-part taxon-name-part-type="species" reg="muasyae">muasyae</tp:taxon-name-part></tp:taxon-name></italic> differs from <italic><tp:taxon-name><tp:taxon-name-part taxon-name-part-type="genus" reg="Thesium">T.</tp:taxon-name-part><tp:taxon-name-part taxon-name-part-type="species" reg="karooicum">karooicum</tp:taxon-name-part></tp:taxon-name></italic> in its branching pattern being intricate to sympodial, stems and leaves glabrous, leaves recurved, flowers in lax elongated terminal spikes or racemes in leaf and bract axils, patelliform flowers with post-staminal trichomes attached to the anthers (versus branching pattern divaricate to virgate, stems and leaves minutely scabrous, leaves erect, flowers in terminal capitate head or clusters, urceolate flowers with post-staminal trichomes free from anthers in <italic><tp:taxon-name><tp:taxon-name-part taxon-name-part-type="genus" reg="Thesium">T.</tp:taxon-name-part><tp:taxon-name-part taxon-name-part-type="species" reg="karooicum">karooicum</tp:taxon-name-part></tp:taxon-name></italic>). Further the two do not overlap in distribution and ecology, <italic><tp:taxon-name><tp:taxon-name-part taxon-name-part-type="genus" reg="Thesium">T.</tp:taxon-name-part><tp:taxon-name-part taxon-name-part-type="species" reg="muasyae">muasyae</tp:taxon-name-part></tp:taxon-name></italic> is restricted to the Overberg limestone outcrops whereas <italic><tp:taxon-name><tp:taxon-name-part taxon-name-part-type="genus" reg="Thesium">T.</tp:taxon-name-part><tp:taxon-name-part taxon-name-part-type="species" reg="karooicum">karooicum</tp:taxon-name-part></tp:taxon-name></italic> is found on the Sandstone Mountains of the Succulent Karoo. <italic><tp:taxon-name><tp:taxon-name-part taxon-name-part-type="genus" reg="Thesium">Thesium</tp:taxon-name-part><tp:taxon-name-part taxon-name-part-type="species" reg="muasyae">muasyae</tp:taxon-name-part></tp:taxon-name></italic> is also similar to <italic><tp:taxon-name><tp:taxon-name-part taxon-name-part-type="genus" reg="Thesium">T.</tp:taxon-name-part><tp:taxon-name-part taxon-name-part-type="species" reg="sonderianum">sonderianum</tp:taxon-name-part></tp:taxon-name></italic>, but differs in the branching pattern being sympodial to intricate, plant surface glabrous, leaf apex apiculate, inflorescences solitary spikes on branchlets, perianth external glands present, stigma above the anthers, found on limestone slopes (versus dichotomously branched, plant surface minutely pubescent, leaf apex acutely mucronate, inflorescences terminal globose spikes, perianth external glands absent, stigma below the anthers, and restricted to the grasslands in <italic><tp:taxon-name><tp:taxon-name-part taxon-name-part-type="genus" reg="Thesium">T.</tp:taxon-name-part><tp:taxon-name-part taxon-name-part-type="species" reg="sonderianum">sonderianum</tp:taxon-name-part></tp:taxon-name></italic>). Comparisons of important morphological characters of <italic><tp:taxon-name><tp:taxon-name-part taxon-name-part-type="genus" reg="Thesium">T.</tp:taxon-name-part><tp:taxon-name-part taxon-name-part-type="species" reg="muasyae">muasyae</tp:taxon-name-part></tp:taxon-name></italic>, <italic><tp:taxon-name><tp:taxon-name-part taxon-name-part-type="genus" reg="Thesium">T.</tp:taxon-name-part><tp:taxon-name-part taxon-name-part-type="species" reg="hispidulum">hispidulum</tp:taxon-name-part></tp:taxon-name></italic>, <italic><tp:taxon-name><tp:taxon-name-part taxon-name-part-type="genus" reg="Thesium">T.</tp:taxon-name-part><tp:taxon-name-part taxon-name-part-type="species" reg="karooicum">karooicum</tp:taxon-name-part></tp:taxon-name></italic> and <italic><tp:taxon-name><tp:taxon-name-part taxon-name-part-type="genus" reg="Thesium">T.</tp:taxon-name-part><tp:taxon-name-part taxon-name-part-type="species" reg="sonderianum">sonderianum</tp:taxon-name-part></tp:taxon-name></italic> are presented in Table <xref ref-type="table" rid="T1">1</xref>.</p><table-wrap id="T1" position="float" orientation="portrait"><label>Table 1.</label><caption><p>Main differentiating morphological features of <italic><tp:taxon-name><tp:taxon-name-part taxon-name-part-type="genus" reg="Thesium">Thesium</tp:taxon-name-part><tp:taxon-name-part taxon-name-part-type="species" reg="muasyae">muasyae</tp:taxon-name-part></tp:taxon-name></italic> from its most-similar congeners.</p></caption><table id="TID0EZMAG" rules="all"><tbody><tr><th rowspan="1" colspan="1"/><th rowspan="1" colspan="1">
                      <italic>
                        <tp:taxon-name><tp:taxon-name-part taxon-name-part-type="genus" reg="Thesium">T.</tp:taxon-name-part><tp:taxon-name-part taxon-name-part-type="species" reg="muasyae">muasyae</tp:taxon-name-part></tp:taxon-name>
                      </italic>
                    </th><th rowspan="1" colspan="1">
                      <italic>
                        <tp:taxon-name><tp:taxon-name-part taxon-name-part-type="genus" reg="Thesium">T.</tp:taxon-name-part><tp:taxon-name-part taxon-name-part-type="species" reg="karooicum">karooicum</tp:taxon-name-part></tp:taxon-name>
                      </italic>
                    </th><th rowspan="1" colspan="1">
                      <italic>
                        <tp:taxon-name><tp:taxon-name-part taxon-name-part-type="genus" reg="Thesium">T.</tp:taxon-name-part><tp:taxon-name-part taxon-name-part-type="species" reg="sondarianum">sondarianum</tp:taxon-name-part></tp:taxon-name>
                      </italic>
                    </th><th rowspan="1" colspan="1">
                      <italic>
                        <tp:taxon-name><tp:taxon-name-part taxon-name-part-type="genus" reg="Thesium">T.</tp:taxon-name-part><tp:taxon-name-part taxon-name-part-type="species" reg="hispidulum">hispidulum</tp:taxon-name-part></tp:taxon-name>
                      </italic>
                    </th></tr><tr><td rowspan="1" colspan="1">Plant height</td><td rowspan="1" colspan="1">10–30 cm</td><td rowspan="1" colspan="1">10–70 cm</td><td rowspan="1" colspan="1">50–100 cm</td><td rowspan="1" colspan="1">10–50 cm</td></tr><tr><td rowspan="1" colspan="1">Branching pattern</td><td rowspan="1" colspan="1">sympodial to intricate</td><td rowspan="1" colspan="1">divaricate</td><td rowspan="1" colspan="1">dichotomous</td><td rowspan="1" colspan="1">decumbent</td></tr><tr><td rowspan="1" colspan="1">Plant surface</td><td rowspan="1" colspan="1">Glabrous</td><td rowspan="1" colspan="1">minutely pubescent</td><td rowspan="1" colspan="1">minutely pubescent</td><td rowspan="1" colspan="1">pubescent</td></tr><tr><td rowspan="1" colspan="1">Leaf curvature</td><td rowspan="1" colspan="1">recurved or straight</td><td rowspan="1" colspan="1">recurved</td><td rowspan="1" colspan="1">recurved</td><td rowspan="1" colspan="1">recurved or straight</td></tr><tr><td rowspan="1" colspan="1">Leaf margin</td><td rowspan="1" colspan="1">Terete</td><td rowspan="1" colspan="1">scabrous</td><td rowspan="1" colspan="1">scabrous</td><td rowspan="1" colspan="1">scabrous</td></tr><tr><td rowspan="1" colspan="1">Leaf apex</td><td rowspan="1" colspan="1">Apiculate</td><td rowspan="1" colspan="1">acuminate</td><td rowspan="1" colspan="1">acutely mucronate</td><td rowspan="1" colspan="1">acuminate</td></tr><tr><td rowspan="1" colspan="1">Inflorescent type</td><td rowspan="1" colspan="1">elongated lax or solitary spikes</td><td rowspan="1" colspan="1">globose spikes</td><td rowspan="1" colspan="1">globose spike</td><td rowspan="1" colspan="1">globose spikes</td></tr><tr><td rowspan="1" colspan="1">External glands</td><td rowspan="1" colspan="1">present</td><td rowspan="1" colspan="1">present</td><td rowspan="1" colspan="1">absent</td><td rowspan="1" colspan="1">absent</td></tr><tr><td rowspan="1" colspan="1">Style length</td><td rowspan="1" colspan="1">1–2.5 mm</td><td rowspan="1" colspan="1">0.5–1.5 mm</td><td rowspan="1" colspan="1">1–2.5 mm</td><td rowspan="1" colspan="1">0.3–0.4 mm</td></tr><tr><td rowspan="1" colspan="1">Style</td><td rowspan="1" colspan="1">above anther</td><td rowspan="1" colspan="1">below anther</td><td rowspan="1" colspan="1">below anther</td><td rowspan="1" colspan="1">below anther</td></tr><tr><td rowspan="1" colspan="1">Anther</td><td rowspan="1" colspan="1">exserted</td><td rowspan="1" colspan="1">exserted</td><td rowspan="1" colspan="1">partly exserted</td><td rowspan="1" colspan="1">inserted</td></tr><tr><td rowspan="1" colspan="1">Post-staminal trichomes</td><td rowspan="1" colspan="1">attached to anthers</td><td rowspan="1" colspan="1">free from anthers</td><td rowspan="1" colspan="1">attached to anthers</td><td rowspan="1" colspan="1">attached to anthers</td></tr><tr><td rowspan="1" colspan="1">Fruit length</td><td rowspan="1" colspan="1">4–7 mm</td><td rowspan="1" colspan="1">4–10 mm</td><td rowspan="1" colspan="1">5–10 mm</td><td rowspan="1" colspan="1">3–4 mm</td></tr><tr><td rowspan="1" colspan="1">Fruit ribs</td><td rowspan="1" colspan="1">5-ribbed</td><td rowspan="1" colspan="1">10-ribbed</td><td rowspan="1" colspan="1">5-ribbed</td><td rowspan="1" colspan="1">10-ribbed</td></tr><tr><td rowspan="1" colspan="1">Substrate</td><td rowspan="1" colspan="1">limestone slopes</td><td rowspan="1" colspan="1">sandstone and shale</td><td rowspan="1" colspan="1">sandstone</td><td rowspan="1" colspan="1">sandstone and shale</td></tr><tr><td rowspan="1" colspan="1">Biome</td><td rowspan="1" colspan="1">Limestone Fynbos</td><td rowspan="1" colspan="1">Succulent Karoo</td><td rowspan="1" colspan="1">Grassland</td><td rowspan="1" colspan="1">Sandstone Fynbos</td></tr></tbody></table></table-wrap></tp:treatment-sec><tp:treatment-sec sec-type="description" id="SECID0E3SAE"><title>Description.</title><p>A perennial shrub, arising from woody rootstock, glabrous, to about 30 cm tall. <bold><italic>Stems</italic></bold> woody, erect to suberect, much branched, 3.0–5.0 mm in diameter, deeply grooved longitudinally. <bold><italic>Branches</italic></bold> 10–20 in number, mainly from the base, scarcely grooved, angled from &gt; 45° to &lt; 90°, branching pattern intricate to sympodial. <bold><italic>Leaves</italic></bold> terete to triangular, somewhat succulent, adpressed to the branchlets, lanceolate or oblanceolate or somewhat triangular, 1.5–3 × 0.5–1.5 cm, basally decurrent, midrib inconspicuous, not keeled but recurved, margins not distinct or entire, apically apiculate. <bold><italic>Inflorescences</italic></bold> a lax terminal spike or flowers solitary in leaf and bract axils. Bracts 2–4, leaf-like, slightly adnate to the base of peduncle, linear to lanceolate, 1.0–2.0 × 0.3–0.5 mm, margin entire, apex acute to acuminate, green; bracteoles bract-like, but smaller, adpressed to the pedicel, shorter than flower length. <bold><italic>Flowers</italic></bold> patelliform, on short peduncles, 5-merous, 2.0–5.5 × 1.5–5.0 mm, perianth lobe segments lanceolate, external gland conspicuously elongated between perianth lobe segments, 2.0–2.5 × 1.0–1.2 mm, lobe apex uncinate, obtuse, incurved, perianth lobe apical trichomes present, lobe margins entire, lobe internal colour white, external colour greenish black; hypanthium clearly marked, to about 0.5 mm long, hypanthium length longer than perianth lobe tube and wider. <bold><italic>Stamens</italic></bold> equal flower merosity, 0.2–0.3 mm long, staminal filaments exserted slightly above stigmas, attached to the perianth lobe walls by a tuft of trichomes, downwardly-directed basal trichomes absent. <bold><italic>Style</italic></bold> together with stigma 4–6 mm long; placental column twisted. <bold><italic>Fruits</italic></bold> subglobose to oblong, ovary portion oval, 5.0–8.0 × 4.5–5.5 mm, green to creamy green, glabrous with 10 conspicuous longitudinal ribs, reticulate veins prominent, pedicels enlarging into elaiosomes, persistent perianth segments equal to longer than the fruit.</p><fig id="F1" position="float" orientation="portrait"><object-id xmlns:xlink="http://www.w3.org/1999/xlink" content-type="doi" xlink:type="simple">10.3897/phytokeys.201.80774.figure1</object-id><object-id xmlns:xlink="http://www.w3.org/1999/xlink" content-type="arpha" xlink:type="simple">80505CE6-7862-587A-AF4D-75A54CCE78A6</object-id><label>Figure 1.</label><caption><p><italic><tp:taxon-name><tp:taxon-name-part taxon-name-part-type="genus" reg="Thesium">Thesium</tp:taxon-name-part><tp:taxon-name-part taxon-name-part-type="species" reg="muasyae">muasyae</tp:taxon-name-part></tp:taxon-name></italic> sp. nov. <bold>A</bold> twig showing inflorescence arrangements <bold>B</bold> branchlet showing vegetative arrangements <bold>C</bold> bract <bold>D</bold> flower lateral view <bold>E</bold> flower dissected longitudinally <bold>F</bold> fruit. Line drawing by Pia M. Eibes.</p></caption><graphic xmlns:xlink="http://www.w3.org/1999/xlink" xlink:href="phytokeys-201-001_article-80774__-g001.jpg" position="float" orientation="portrait" xlink:type="simple" id="oo_702531.jpg"><uri content-type="original_file" xlink:type="simple">https://binary.pensoft.net/fig/702531</uri></graphic></fig><fig id="F2" position="float" orientation="portrait"><object-id xmlns:xlink="http://www.w3.org/1999/xlink" content-type="doi" xlink:type="simple">10.3897/phytokeys.201.80774.figure2</object-id><object-id xmlns:xlink="http://www.w3.org/1999/xlink" content-type="arpha" xlink:type="simple">F9F8EE45-FB4D-5AB1-85A8-A12824A145FE</object-id><label>Figure 2.</label><caption><p>Morphological features of <italic><tp:taxon-name><tp:taxon-name-part taxon-name-part-type="genus" reg="Thesium">Thesium</tp:taxon-name-part><tp:taxon-name-part taxon-name-part-type="species" reg="muasyae">muasyae</tp:taxon-name-part></tp:taxon-name></italic><bold>A</bold> whole plant in habitat <bold>B</bold> type material <italic>D.A. Zhigila &amp; A.M. Muasya 1308</italic><bold>C</bold> branchlet and leaves <bold>D</bold> fruiting branchlet <bold>E</bold> fruit lateral view <bold>F</bold> inflorescences and leaves <bold>G</bold> flower longitudinal section showing long style in relation to anthers and twisted placental column <bold>H</bold> flower subtended by bracts <bold>I</bold> elaiosome on fruit. Photographs by Daniel A. Zhigila. Scale bars: 0.5 mm.</p></caption><graphic xmlns:xlink="http://www.w3.org/1999/xlink" xlink:href="phytokeys-201-001_article-80774__-g002.jpg" position="float" orientation="portrait" xlink:type="simple" id="oo_702532.jpg"><uri content-type="original_file" xlink:type="simple">https://binary.pensoft.net/fig/702532</uri></graphic></fig></tp:treatment-sec><tp:treatment-sec sec-type="distribution" id="SECID0EKWAE"><title>Distribution and ecology.</title><p><italic><tp:taxon-name><tp:taxon-name-part taxon-name-part-type="genus" reg="Thesium">Thesium</tp:taxon-name-part><tp:taxon-name-part taxon-name-part-type="species" reg="muasyae">muasyae</tp:taxon-name-part></tp:taxon-name></italic> was collected on the limestone ridges, south east of Vanderstelskraal Farm, Overberg, Bredasdorp District, Western Cape Province, South Africa (Fig. <xref ref-type="fig" rid="F3">3</xref>, triangles) at elevations less than 80 m above sea level. This species occurs on limestone and shale-limestone ecotone scrubs. The limestone soil in the type locality is characterised mainly by calcium carbonate, tiny fossils and other fossilized debris from the coastal limestone of the Bokkerveld Group (<xref ref-type="bibr" rid="B6">Finch et al. 2014</xref>; <xref ref-type="bibr" rid="B22">Penn-Clarke et al. 2018</xref>). Physically, the limestone soil is grey to whitish brown.</p><fig id="F3" position="float" orientation="portrait"><object-id xmlns:xlink="http://www.w3.org/1999/xlink" content-type="doi" xlink:type="simple">10.3897/phytokeys.201.80774.figure3</object-id><object-id xmlns:xlink="http://www.w3.org/1999/xlink" content-type="arpha" xlink:type="simple">557DDDB4-468B-5921-A546-98DFA53242E9</object-id><label>Figure 3.</label><caption><p>Map of <bold>A</bold> South Africa with the red outline indicating the Greater Cape Floristic Region (<abbrev xmlns:xlink="http://www.w3.org/1999/xlink" xlink:title="Greater Cape Floristic Region" id="ABBRID0ERXAE" xlink:type="simple">GCFR</abbrev>) <bold>B</bold> the <abbrev xmlns:xlink="http://www.w3.org/1999/xlink" xlink:title="Greater Cape Floristic Region" id="ABBRID0EXXAE" xlink:type="simple">GCFR</abbrev> showing the type locality (red solid circle) of <italic><tp:taxon-name><tp:taxon-name-part taxon-name-part-type="genus" reg="Thesium">Thesium</tp:taxon-name-part><tp:taxon-name-part taxon-name-part-type="species" reg="muasyae">muasyae</tp:taxon-name-part></tp:taxon-name></italic> and of the congener species, <italic><tp:taxon-name><tp:taxon-name-part taxon-name-part-type="genus" reg="Thesium">T.</tp:taxon-name-part><tp:taxon-name-part taxon-name-part-type="species" reg="hispidulum">hispidulum</tp:taxon-name-part></tp:taxon-name></italic> (aqua solid stars), <italic><tp:taxon-name><tp:taxon-name-part taxon-name-part-type="genus" reg="Thesium">T.</tp:taxon-name-part><tp:taxon-name-part taxon-name-part-type="species" reg="karooicum">karooicum</tp:taxon-name-part></tp:taxon-name></italic> (blue solid triangles) and <italic><tp:taxon-name><tp:taxon-name-part taxon-name-part-type="genus" reg="Thesium">T.</tp:taxon-name-part><tp:taxon-name-part taxon-name-part-type="species" reg="sonderianum">sonderianum</tp:taxon-name-part></tp:taxon-name></italic> (fuchsia solid squares).</p></caption><graphic xmlns:xlink="http://www.w3.org/1999/xlink" xlink:href="phytokeys-201-001_article-80774__-g003.jpg" position="float" orientation="portrait" xlink:type="simple" id="oo_702533.jpg"><uri content-type="original_file" xlink:type="simple">https://binary.pensoft.net/fig/702533</uri></graphic></fig></tp:treatment-sec><tp:treatment-sec sec-type="phenology" id="SECID0EMZAE"><title>Phenology.</title><p>The collections were made in October with fruits and few flowers. Based on the average of 40 days from flowering to fruiting stage in <italic><tp:taxon-name><tp:taxon-name-part taxon-name-part-type="genus" reg="Thesium">Thesium</tp:taxon-name-part></tp:taxon-name></italic> species (pers. obs.), we can then extrapolate the flowering period to be between August and November.</p></tp:treatment-sec><tp:treatment-sec sec-type="etymology" id="SECID0EZZAE"><title>Etymology.</title><p>The specific epithet ‘<italic><tp:taxon-name><tp:taxon-name-part taxon-name-part-type="genus" reg="Thesium"/><tp:taxon-name-part taxon-name-part-type="species" reg="muasyae">muasyae</tp:taxon-name-part></tp:taxon-name></italic>’ honors Professor A. Muthama Muasya for his immense contribution to the floristics and taxonomy of the Overberg and Cape plant species.</p></tp:treatment-sec><tp:treatment-sec sec-type="conservation status" id="SECID0EJ1AE"><title>Conservation status.</title><p>We estimated a total of 10–20 individuals of <italic><tp:taxon-name><tp:taxon-name-part taxon-name-part-type="genus" reg="Thesium">T.</tp:taxon-name-part><tp:taxon-name-part taxon-name-part-type="species" reg="muasyae">muasyae</tp:taxon-name-part></tp:taxon-name></italic> in a single population over an extent of 0.0 km<sup>2</sup> and the area of occupancy of about 5.0 km<sup>2</sup>. Although this species is on a private farm, grazing from livestock is an immediate threat. In addition, the entire Overberg Renosterveld habitat is considered as Endangered due to intense agricultural activities and the areas being fire-prone (<xref ref-type="bibr" rid="B35">von Staden 2015</xref>; <xref ref-type="bibr" rid="B33">Topp and Loos 2019</xref>). These threats together with the GeoCat geographical range estimations translate to the criterion B2, Critically Endangered category of the <xref ref-type="bibr" rid="B12">IUCN (2017)</xref> for <italic><tp:taxon-name><tp:taxon-name-part taxon-name-part-type="genus" reg="Thesium">T.</tp:taxon-name-part><tp:taxon-name-part taxon-name-part-type="species" reg="muasyae">muasyae</tp:taxon-name-part></tp:taxon-name></italic>.</p></tp:treatment-sec><tp:treatment-sec sec-type="material" id="SECID0EV2AE"><title>Additional specimens examined.</title><p>South Africa. Western Cape Province, Bredasdorp District, on limestone ridge, south east of the Vanderstelskraal Farm, <named-content xmlns:xlink="http://www.w3.org/1999/xlink" content-type="dwc:verbatimCoordinates" xlink:type="simple"><named-content content-type="geo-json" specific-use="{&#34;type&#34;:&#34;Point&#34;,&#34;coordinates&#34;:[20.252250,-34.414472]}" id="NCID0E52AE" xlink:type="simple">34°24'52.1"S, 20°15'8.1"E</named-content></named-content> [<named-content xmlns:xlink="http://www.w3.org/1999/xlink" content-type="dwc:verbatimCoordinates" xlink:type="simple"><named-content content-type="geo-json" specific-use="{&#34;type&#34;:&#34;Point&#34;,&#34;coordinates&#34;:[20.252250,-34.414470]}" id="NCID0EG3AE" xlink:type="simple">34.41447°S, 20.25225°E</named-content></named-content>], elev. 63 m, 21 October 2021, <italic>D.A Zhigila &amp; A.M Muasya 1312</italic> (BOL!); <named-content xmlns:xlink="http://www.w3.org/1999/xlink" content-type="dwc:verbatimCoordinates" xlink:type="simple"><named-content content-type="geo-json" specific-use="{&#34;type&#34;:&#34;Point&#34;,&#34;coordinates&#34;:[20.252917,-34.414778]}" id="NCID0EQ3AE" xlink:type="simple">34°24'53.2"S, 20°15'10.5"E</named-content></named-content> [<named-content xmlns:xlink="http://www.w3.org/1999/xlink" content-type="dwc:verbatimCoordinates" xlink:type="simple"><named-content content-type="geo-json" specific-use="{&#34;type&#34;:&#34;Point&#34;,&#34;coordinates&#34;:[20.252920,-34.414780]}" id="NCID0EY3AE" xlink:type="simple">34.41478°S, 20.25292°E</named-content></named-content>], elev. 65 m, <italic>A.M Muasya &amp; D.A Zhigila 8276</italic> (BOL).</p></tp:treatment-sec><ref-list><ref id="B2"><mixed-citation xmlns:xlink="http://www.w3.org/1999/xlink" xlink:type="simple"><person-group><name name-style="western"><surname>Compton</surname><given-names>RH</given-names></name></person-group> (<year>1931</year>) <article-title>The flora of the Whitehill District.</article-title><source>Transactions of the Royal Society of South Africa</source><volume>19</volume>(<issue>3</issue>): <fpage>269</fpage>–<lpage>326</lpage>. <ext-link xlink:href="10.1080/00359193109518840" ext-link-type="doi" xlink:type="simple">https://doi.org/10.1080/00359193109518840</ext-link></mixed-citation></ref><ref id="B6"><mixed-citation xmlns:xlink="http://www.w3.org/1999/xlink" xlink:type="simple"><person-group><name name-style="western"><surname>Finch</surname><given-names>HJS</given-names></name><name name-style="western"><surname>Samuel</surname><given-names>AM</given-names></name><name name-style="western"><surname>Lane</surname><given-names>GPF</given-names></name></person-group> (<year>2014</year>) Soils and soil management. Woodhead Publishing Series in Food Science, Technology and Nutrition, Lockhart &amp; Wiseman’s Crop Husbandry Including Grassland (9<sup>th</sup> edn.), Woodhead Publishing, 37–62. <ext-link xlink:href="10.1533/9781782423928.1.37" ext-link-type="doi" xlink:type="simple">https://doi.org/10.1533/9781782423928.1.37</ext-link></mixed-citation></ref><ref id="B22"><mixed-citation xmlns:xlink="http://www.w3.org/1999/xlink" xlink:type="simple"><person-group><name name-style="western"><surname>Penn-Clarke</surname><given-names>CR</given-names></name><name name-style="western"><surname>Rubidge</surname><given-names>BS</given-names></name><name name-style="western"><surname>Jinnah</surname><given-names>ZA</given-names></name></person-group> (<year>2018</year>) <article-title>Two hundred years of palaeontological discovery: Review of research on the Early to Middle Devonian Bokkeveld Group (Cape Supergroup) of South Africa.</article-title><source>Journal of African Earth Sciences</source><volume>137</volume>: <fpage>157</fpage>–<lpage>178</lpage>. <ext-link xlink:href="10.1016/j.jafrearsci.2017.10.011" ext-link-type="doi" xlink:type="simple">https://doi.org/10.1016/j.jafrearsci.2017.10.011</ext-link></mixed-citation></ref><ref id="B35"><mixed-citation xmlns:xlink="http://www.w3.org/1999/xlink" xlink:type="simple"><person-group><name name-style="western"><surname>von Staden</surname><given-names>L</given-names></name></person-group> (<year>2015</year>) <italic><tp:taxon-name><tp:taxon-name-part taxon-name-part-type="genus">Thesium</tp:taxon-name-part></tp:taxon-name></italic> L. National Assessment: Red List of South African Plants Version 2017.1. <ext-link xlink:href="http://redlist.sanbi.org/" ext-link-type="uri" xlink:type="simple">http://redlist.sanbi.org/</ext-link> [Accessed in November 2021]</mixed-citation></ref><ref id="B33"><mixed-citation xmlns:xlink="http://www.w3.org/1999/xlink" xlink:type="simple"><person-group><name name-style="western"><surname>Topp</surname><given-names>EN</given-names></name><name name-style="western"><surname>Loos</surname><given-names>J</given-names></name></person-group> (<year>2019</year>) <article-title>Fragmented landscape, fragmented knowledge: A synthesis of Renosterveld ecology and conservation.</article-title><source>Environmental Conservation</source><volume>46</volume>(<issue>2</issue>): <fpage>171</fpage>–<lpage>179</lpage>. <ext-link xlink:href="10.1017/S0376892918000498" ext-link-type="doi" xlink:type="simple">https://doi.org/10.1017/S0376892918000498</ext-link></mixed-citation></ref><ref id="B12"><mixed-citation xmlns:xlink="http://www.w3.org/1999/xlink" xlink:type="simple">IUCN (<year>2017</year>) Guidelines for using the IUCN Red List categories and criteria. Version 12. Standards and Petitions Subcommittee. <ext-link xlink:href="http://www.iucnredlist.org/documents/RedListGuidelines.pdf" ext-link-type="uri" xlink:type="simple">http://www.iucnredlist.org/documents/RedListGuidelines.pdf</ext-link> [Accessed in November 2021]</mixed-citation></ref></ref-list></tp:taxon-treatment>
