# Supplementary material for: ﻿Thesiummuasyae (Santalaceae), a new species from the limestone fynbos of the Overberg, South Africa
Source: PhytoKeys. 2022 Jun 16;201:1–14. doi: 10.3897/phytokeys.201.80774 (PMC9848989; doi:10.3897/phytokeys.201.80774)
Supplement: Supplementary material 1 — Suplementary tree [file phytokeys-201-001_article-80774__-s001.phyl]

((Buckleya_distichophylla:0.069733,Buckleya_lanceolata_K36067:0.060615):0.181005,((Lacomucinaea_lineata_N4413:0.001341,Lacomucinaea_lineata_N5509:0.002642):0.129734,((((Thesium_bergeri_K36060:0.027046,Thesium_impressum_K36056:0.045451):0.044067,(Thesium_alpinum_K36059:0.02042,(Thesium_chinense_K36065:0.024951,(Thesium_humile_Ch1881:0.009165,(Thesium_humile_NMW980:0.002059,Thesium_humile_NMW4593:0.00209):0.026037):0.014229):0.004215):0.025711):0.029701,((Thesium_fragile_MM4302:0.022471,Thesium_minus_Z166:0.009091):0.033728,((Thesium_microcarpum_Z106:0.051301,(Thesium_quartzicolum_Z150:0.006505,Thesium_quartzicolum_Z026:0.010105):0.006712):0.007935,(Thesium_microcarpum_V1150:0.001278,(Thesium_microcarpum_V1149:0.005921,(Thesium_fragile_V912:0.002572,Thesium_leptostachyum_FF1:0.001069):0.020557):0.002547):0.026176):0.052143):0.064041):0.0199,(Thesium_whitehillense_Z161:0.039258,(((Thesium_spinosum_U143074:0.021894,Thesium_spinulosum_MM8039:0.029169):0.043533,(Thesium_squarrosum_FF851:0.013595,(Thesium_scandens_Z134:0.011405,(Thesium_triflorum_M128:0.004848,Thesium_galioides_Z129:0.046088):0.007378):0.004147):0.033152):0.006176,(((Thesium_dissitifolium_Z136:0.013814,Thesium_hystricoides_AB4642:0.029922,Thesium_corymbellum_H1604:0.024862):0.011819,(Thesium_tepuiense_K36057:0.071211,((Thesium_radicans_K36062:0.009698,Thesium_schweinfonten_K36066:0.011123):0.009134,(Thesium_cupressum_V1026:0.003674,(Thesium_angulosum_V1025:0.005096,(Thesium_transvaalense_B15178:0.022543,(Thesium_asterias_TTS432:0.01154,(Thesium_impeditum_V1043:0.003901,Thesium_costatum_V1037:0.003505):0.007):0.002317):0.004516):0.004055,(Thesium_gracile_V1054a:0.009944,((Thesium_acutissimum_MM4944:0.005282,Thesium_gracile_TTS424:0.005283):0.004772,(Thesium_gracile_TLN:0.008322,(Thesium_galioides_M50:0.002392,(Thesium_acutissimum_MM5159:0.002453,Thesium_squarrossum_Z123:0.003866):0.003886):0.002883):0.002471):0.002811):0.002428):0.004086):0.005271):0.009288):0.010921,(Thesium_euphorbioides_FF953:0.02944,((Thesium_penicillatum_V1140:0.001486,((Thesium_strictum_M48:0.001144,Thesium_helichrysioides_Z121:0.023208):0.005854,(Thesium_pinifolium_M43:0.001013,(Thesium_penicillatum_Z112:0.020108,(Thesium_strictum_Z264:0.004073,Thesium_glomeruflorum_MM4767:0.00114,(Thesium_albomontanum_Z120:0.001499,(Thesium_albomontanum_Z163:0.001532,(Thesium_aspermontanum_Z091:0.002526,Thesium_spZ096:0.003858):0.014773):0.004257):0.002363):0.003178):0.003135):0.002685):0.005707):0.005518,((Thesium_foliosum_M41:0.025116,Thesium_susanne_Z127:0.007734):0.004435,(Thesium_stirtonii_MM7540:0.03345,(Thesium_paronycoides_Z130:0.001465,Thesium_nudicaule_Z131:0.053031,(Thesium_stirtonii_Z021:0.001084,Thesium_stirtonii_Z148:0.007964):0.007063,(Thesium_flexuosum_MM5046:0.030989,Thesium_flexuosum_Z1253:0.063797):0.022644):0.00622):0.007142,((Thesium_glomeruflorum_M46:0.005662,Thesium_glomerflorum_Z138:0.025255):0.005412,(Thesium_spZ158:0.002244,Thesium_ericifolium_V1296:0.018424,Thesium_spZ164:0.0623,(Thesium_ericifolium_MM8305:0.001114,(Thesium_sp_Z155:0.002399,Thesium_Z255:0.001028,Thesium_Z256:0.001015):0.002138):0.002131):0.003707):0.006578,(((Thesium_pubescense_Z133:0.003946,Thesium_hollandii_Z125:0.0313):0.003916,((Thesium_scabrum_S13369:0.025287,Thesium_karooicum_Z121:0.005946):0.007802,(Thesium_muasyae_MM8276:0.001132,Thesium_muasyae_Z1308:0.001102,Thesium_muasyae_Z160:0.013122):0.012131):0.004491):0.004069,(Thesium_carinatum_Z101:0.018275,(Thesium_carinatum_M167:0.002414,Thesium_viridifolium_FF680:0.004801,((Thesium_sp_S13324:0.006319,(Thesium_pycnanthum_MNB082:0.001479,Thesium_sawae_Z075:0.006424):0.002624):0.004121,((Thesium_polygalioides_Z098:0.001104,Thesium_rufescens_S14093:0.014243):0.008751,(Thesium_diversifolium_Z082:0.009239,(Thesium_prostratum_Z089:0.002474,Thesium_oresigenum_S14045:0.020093):0.009407):0.006725):0.002662):0.002226):0.005579):0.015485):0.011255,((Thesium_rhizomatum_Z156:0.039819,(Thesium_archeri_Z141:0.010312,(Thesium_namaquense_FF896:0.002395,Thesium_polycanthus_FF911:0.001025):0.011881):0.006883):0.003086,(((Thesium_hillianum_Z165:0.02191,((Thesium_leptostachyum_FF768:9.81E-4,(Thesium_nigromontanum_Z162:0.001823,Thesium_nigromontanum_MM5559:0.014154):0.004265):0.005308,(Thesium_virgatum_V1153:0.002368,(Thesium_nigroperianthum_Z153:0.002041,Thesium_nigroperianthum_MM8265:0.00106,Thesium_nigroperianthum_Z151:9.97E-4):0.006629):0.006738):0.009582):0.003818,((Thesium_pseudovirgatum_Z087:0.029296,(Thesium_junciflorum_M62:0.002457,Thesium_capituliflorum_MM5586:0.002363,(Thesium_nudicaule_AB12249:0.002405,Thesium_schuemanianum_Z269:0.003895,(Thesium_capituliflorum_M165:0.001005,Thesium_cornigerum_FF952:0.001022,Thesium_pseudovirgatum_MB1904:0.001008):0.002296,(Thesium_transluscens_Z090:0.001205,Thesium_sertulariastrum_Z095:0.00431,('Thesium polyga;oides Z097':0.010098,Thesium_virgatum_Z102:0.012477):0.00419):0.003746):0.003726):0.008824):0.005153,(Thesium_paniculatum_M23:0.019818,(Thesium_polycephalum_V1142:0.019156,(Thesium_sp_Z084:0.01265,(Thesium_sp_Z099:0.01037,(Thesium_nigromontanum_FF702:0.010096,Thesium_pseudovirgatum_Z078:0.009855):0.008708):0.006723):0.003412,((Thesium_capitatum_V1311:0.001953,(Thesium_dinteri_H5505:0.006716,Thesium_sp_S13426:0.016976,Thesium_pubescence_MM4798:0.003817):0.003032):0.011769,(Thesium_euprasioides_S13781:0.023758,((Thesium_capitulifrum_MS4083:0.002834,Thesium_cuspidatum_MM4026:0.003433):0.01409,((Thesium_capitulletum_V1297:0.001001,Thesium_panicullatum_Z100:0.023646):0.003927,(Thesium_rhizomatum_MM8297:0.007335,(Thesium_capitatum_W1:0.003678,Thesium_sp_MM4733:0.008155):0.002098):0.002033):0.00236):0.004461):0.005474):0.00362):0.00248):0.003708):0.008318):0.006602,(Thesium_ecklonianum_MM7534:0.025006,((Thesium_sp_nov_Z1006:0.001105,Thesium_sp_nov_Z1023:0.001165):0.020833,(Thesium_spTEMM16:0.002005,(Thesium_spTEMV1290:0.002465,Thesium_frisea_FFCP3:0.003904,Thesium_spicatum_FF950:0.003887,Thesium_frisea_NGB1616:0.00364,Thesium_dmmagiae_MM8268:0.00263,Thesium_dmmagiae_Z152:0.002366,Thesium_prostratum_Z086:9.75E-4,Thesium_diversifolium_Z080:0.012689,Thesium_sp_S13493:0.005178,Thesium_micropogon_Z029:0.004148,Thesium_sp_Z092:0.008111,(Thesium_aggregatum_AB12062:0.001832,Thesium_impeditum_Z157:0.018966):0.011139,(Thesium_brachygyne_AB11371:0.002511,Thesium_sp_MM7536:0.00674):0.003481,(Thesium_aggregatum_MB1904:9.64E-4,Thesium_macrosstachyum_M166:0.001048,Thesium_macrostachum_M168:0.001006,(Thesium_funale_Z254:9.65E-4,Thesium_occidentalis_MM4780:0.001006):0.003278):0.002343,(patuluZ115:0.00527,((Thesium_aggregatum_Z020:0.002491,Thesium_strigulosum_MM5562:0.006885):0.004752,(Thesium_scirpioides_MM5515:0.025567,(Thesium_sp_Z077:0.00123,(Thesium_sp_Z076:0.011144,Thesium_litoreum_S13464:0.008273):0.002408):0.013013):0.005941):0.005018):0.002934,(Thesium_spicatum_FF850:0.001023,Thesium_aggregatum_FF694:0.003921,Thesium_bathystachyum_M87:0.00247,Thesium_spicatum_V1300:0.002264,Thesium_subnudum_M96:0.001197,Thesium_aggregatum_Z266:0.00102,(Thesium_micromeria_Z113:0.002739,Thesium_sp_MM7535:0.015142):0.002353):0.003462):0.002915):0.006314):0.006927):0.005498):0.005265):0.003844):0.00346):0.00326):0.010446):0.008993):0.007076):0.023725):0.06031):0.066287):0.213889;
